# Supplementary material for: Discovery of 17 conserved structural RNAs in fungi
Source: Nucleic Acids Res. 2021 Jun 4;49(11):6128–43. doi: 10.1093/nar/gkab355 (PMC8216456; doi:10.1093/nar/gkab355)
Supplement: gkab355_Supplemental_Files [file gkab355_supplemental_files.zip]

Archive with 2 entries (2 files):
- supplement.pdf
- supplemental_data.tar.gz
